# Supplementary material for: IL-33 Reduces Saturated Fatty Acid Accumulation in Mouse Atherosclerotic Foci
Source: Nutrients. 2024 Apr 17;16(8):1195. doi: 10.3390/nu16081195 (PMC11054828; doi:10.3390/nu16081195)
Supplement: Supplementary file 1 [file nutrients-16-01195-s001.zip]

Archive with 1 entries (1 files):
- nutrients-2930866-supplementary.pdf
